# Supplementary material for: DNA origami cryptography for secure communication
Source: Nat Commun. 2019 Nov 29;10:5469. doi: 10.1038/s41467-019-13517-3 (PMC6884444; doi:10.1038/s41467-019-13517-3)
Supplement: Supplementary file 3 — Source data [file 41467_2019_13517_MOESM3_ESM.xlsx]

## Sheet: Supplementary Figure 4
Supplementary Figure 4 | Simulation of the disassociation of DNA segments from the scaffold strand with NUPACK (www.nupack.org/)
Temperature	Fraction of bases unpaired
(oC)	A-48	B-48	C-48	D-48	A-40	B-40	C-40	D-40	A-32	B-32	C-32	D-32
51	0.04335	0.03918	0.03469	0.04952	0.0432	0.03874	0.05808	0.06745	0.05198	0.05167	0.05218	0.07683
53	0.04629	0.04186	0.03847	0.05519	0.04641	0.04171	0.06317	0.0734	0.05706	0.05603	0.05606	0.08415
55	0.04945	0.04465	0.04295	0.06143	0.05011	0.04486	0.06919	0.07997	0.06317	0.06067	0.06088	0.0941
57	0.05287	0.04755	0.04799	0.06825	0.05438	0.0482	0.07601	0.08725	0.07071	0.06564	0.06645	0.10969
59	0.05659	0.0506	0.05369	0.07565	0.05931	0.05176	0.08374	0.09557	0.08048	0.07105	0.07292	0.13784
61	0.06065	0.0538	0.06004	0.08359	0.06502	0.05559	0.09242	0.10585	0.0943	0.07711	0.08042	0.19329

## Sheet: Supplementary Figure 5
Supplementary Figure 5 | Delivery of encrypted patterns from Alice to Bob.

## Sheet: Supplementary Figure 16
Supplementary Figure 16 | Statistics of major patterns at the eight positions conveying the message “19120623”.
Position	Percentage
	1st majority	2nd majority	3rd majority	the left
1#	0.576	0.143	0.095	0.186
2#	0.721	0.118	0.059	0.102
3#	0.653	0.143	0.071	0.133
4#	0.678	0.154	0.077	0.091
5#	0.607	0.077	0.077	0.239
6#	0.794	0.111	0.056	0.039
7#	0.673	0.125	0.076	0.126
8#	0.748	0.091	0.091	0.07

## Sheet: Supplementary Figure 18
	Supplementary Figure 18 | Blind test I: statistics of major patterns at the five positions conveying the message “CHINA”
	Position	Percentage
		1st majority	2nd majority	3rd majority	the left
	1#	0.638	0.149	0.064	0.149
	2#	0.744	0.093	0.07	0.093
	3#	0.782	0.087	0.087	0.044
	4#	0.762	0.095	0.095	0.048
	5#	0.838	0.093	0.023	0.046

## Sheet: Supplementary Figure 20
Supplementary Figure 20 | Blind test II: statistics of major patterns at the eight positions conveying the message “19120623”.
Position	Percentage
	1st majority	2nd majority	3rd majority	the left
1#	0.562	0.125	0.063	0.25
2#	0.675	0.075	0.05	0.2
3#	0.704	0.074	0.074	0.148
4#	0.636	0.182	0.091	0.091
5#	0.571	0.071	0.071	0.287
6#	0.75	0.114	0.029	0.107
7#	0.615	0.182	0.045	0.158
8#	0.647	0.176	0.059	0.118

## Sheet: Supplementary Figure 31
Supplementary Figure 31 | Collecting the notes of the music.
	Note Counts	Error Rate
5 scans	31	0.161
10 scans	39	0.102
15 scans	46	0.065
20 scans	48	0.042
25 scans	48	0

## Sheet: Supplementary Figure 32
Supplementary Figure 32 | Collecting the pixels of the panda image.
	Pixel Counts	Error Rate
5 scans	36	0.167
10 scans	75	0.093
30 scans	171	0.041
50 scans	223	0.018
70 scans	256	0
